# Supplementary material for: Learning to think critically about health using digital technology in Ugandan lower secondary schools: A contextual analysis
Source: PLoS One. 2022 Feb 2;17(2):e0260367. doi: 10.1371/journal.pone.0260367 (PMC8809610; doi:10.1371/journal.pone.0260367)
Supplement: S1 File — (XLSX) [file pone.0260367.s002.xlsx]

## Sheet: CERQUAL for Context Analysis 
	Finding	Sources	Methodological limitations component (the data sources underlying a finding are shown to have problems in the way the data were collected)	Coherence (Does the finding provide a convincing explanation for the patterns found in the data-the fit between the data from your sources and the study finding is not completely clear)	Adequacy (the data underlying a study finding are not sufficiently rich or only come from a small number of participants)	Relevance (the contexts of the data sources underlying a study finding are substantively different from the context of the study question)	CERQual assessment	Explanation of CERQual assessment
	The new lower secondary school curriculum is aligned with the IHC goal of critical thinking, ICT proficiency, Problem solving, Communication.	Curriculum analysis, Interviews	high (most teacher clearly understand these curriculum goals)	There was coherence of the finding within the three sources of data (documents reviewed, Key informant interviews and Focus group discussion)	There was sufficient data supporting the finding	No concern related to the relevance of the source of data to support this finding	high	No concerns regarding methodological limitations, relevance, coherence and adequacy
	There is both a need for teaching critical thinking about health and that for learning resources that foster critical thinking	FGDs, Key Informants, School visits, Curriculum	There was no issues of methodological limitations	There was coherence of the finding within the two sources of data (Key informant interviews and Focus group discussion)	There was sufficient data supporting the finding	No concern related to the relevance of the source of data to support this finding	high	No concerns regarding methodological limitations, relevance, coherence and adequacy (Students, teachers, a curriculum developer, and education officers all suggested that was a need)
	Most IHC concepts are not taught in the secondary Curriculum and few places where they are mentioned, they are not explicit.	Curriculum & Textbooks, FGDs	There was no issues of methodological limitations	There was moderate coherence of the finding within the two sources of data (documents reviewed, Interviews)	There was sufficient data supporting the finding	No concern related to the relevance of the source of data to support this finding	high	No concerns regarding methodological limitations, relevance, coherence and adequacy
	There were few learning resources commonly in use across national secondary schools (these included text books suggested by the National Curriculum Development Centre)	Textbook & Curriculum, interviews	There was no issues of methodological limitations	There was coherence of the finding within the three sources of data (documents reviewed, Key informant interviews and Focus group discussion)	There was moderate data supporting the finding. Schools were closed and this made difficult	No concern related to the relevance of the source of data to support this finding	high	No concerns regarding methodological limitations, relevance, coherence and adequacy
	There few learning resources used in schools that teach critical thinking.	Key informants, FDGs	There were minor issues of methodological limitations	There was coherence of the finding within the three sources of data (documents reviewed, Key informant interviews and Focus group discussion)	There was sufficient data supporting the finding	No concern related to the relevance of the source of data to support this finding	moderate	Minor concerns regarding methodological limitations (all data is from interviews)
	Limited time to prepare, teach and assess critical thinking about health.
	Cultural beliefs, Media (TV, Radio, Social media),
	Some government aided secondary schools and private owned schools have received ICT facilities (like Computers, projectors) from the government and through donations.	Report, Key informants FDGs, School visits	There was no issues of methodological limitations	There was coherence of the finding within the four sources of data (ICT in schools survey, documents reviewed, Key informant interviews and Focus group discussion)	There was sufficient data supporting the finding	No concern related to the relevance of the source of data to support this finding	high	No concerns regarding methodological limitations, relevance, coherence and adequacy
	Almost all have a computer and about less than half have
	The policy recognizes the importance of integration of digital technologies in promoting equitable access to e-learning and computer literacy in secondary education	Policy, ICT in schools survey, Key informants FDGs,	There was no issues of methodological limitations	There was coherence of the finding within the three sources of data (documents reviewed, Key informant interviews and Focus group discussion)	There was sufficient data supporting the finding	No concern related to the relevance of the source of data to support this finding	high	No concerns regarding methodological limitations, relevance, coherence and adequacy
	There is a plan to improve ICT facilities for learning as evidenced from the new Curriculum.
	Government aided schools are now required to indicate a budget line for ICT when requesting for operational funds.
	-Expectant generation of learners to use ICT in learning.	Plan, FDGs, Key informants, School visits, ICT in schools survey	There was no issues of methodological limitations	There was coherence of the finding within the four sources of data (ICT in schools survey, documents reviewed, Key informant interviews and Focus group discussions)	There was sufficient data supporting the finding	No concern related to the relevance of the source of data to support this finding	high	No concerns regarding methodological limitations, relevance, coherence and adequacy
	-There is a consented effort by government to lead all secondary schools into procuring digital devices thus improve access and ability to share.
	There are still challenges with ICT infrastructure, power/electricity, cost of ICT equipment purchases, maintenance, internet bundles. Shortage of bridge ICT courses for non-ICT teachers	Report, Policy, FDGs, Key informants, School visits, ICT in schools survey	There was no issues of methodological limitations	There was coherence of the finding within the four sources of data (ICT in schools survey, documents reviewed, Key informant interviews and Focus group discussion)	There was sufficient data supporting the finding	No concern related to the relevance of the source of data to support this finding	high	No concerns regarding methodological limitations, relevance, coherence and adequacy
